# Supplementary material for: Impact of clinical history on choice of abdominal/pelvic CT protocol in the Emergency Department
Source: PLoS One. 2018 Aug 7;13(8):e0201694. doi: 10.1371/journal.pone.0201694 (PMC6080782; doi:10.1371/journal.pone.0201694)
Supplement: S1 Data — (XLS) [file pone.0201694.s003.xls]

## Sheet: General
Study#	Gender	Age	Cr	Clinical history provided	Quality of History				Best Appropriate Protocol				Given the provided history, how many protocols would be appropriate to use?				What were those protocols (up to 5)				Notes
					R1	R2	R3	R4	R1	R2	R3	R4	R1	R2	R3	R4	R1	R2	R3	R4	Reviewer 1	Reviewer 2	Reviewer 3	Reviewer 4
1	F	53	57	LLQ tenderness/rebound. RO diverticulitis/perforation	2	3	3	3	4	4	4	4	1	2	1	2	N/A	4,5	4	1,4				would include 1 for most in case patient has contrast allergy
2	F	45	68	2d Hx of R flank pain +Lower urinary tract symptoms + febrile RO pyelonephritis	4	5	4	3	19	14	4	4	1	1	1	3	N/A	14	4	1,4	Would do renal colic and check, then APC+
3	F	89	65	RO obstruction of hernia	1	2	1	2	4	4	4	5	2	2	2	5	6	4,5	4,5	1,2,4,5,6				Depends on location of hernia (small or large bowel)
4	F	60	61	Hx Renal colic. New fever and R abdominal pain	3	4	4	4	3	3	3	4	3	1	1	4	4,14	3	3	1,3,4,14
5	M	63	61	?Renal colic, known stones R side	3	3	3	3	3	3	3	3	2	1	1	3	14	3	3	1,3,20
6	M	61	59	pain x2-3d. Initially LLQ. Tender and guarding RLQ/McBurneys. ?Diverticulitis vs appendicitis	5	5	4	3	4	7	4	4	1	2	1	2	N/A	4,7	4	1,4			Tender/guarding gave it a point as "objective" = peritonitis
7	F	41	63	41 yo F with worsening diffuse abdo pain x 1 week. Worse L abdo. Tender. Normal US. RO diverticulitis	4	5	4	3	4	5	4	4	1	1	1	2	N/A	5	4	1,4
8	M	52	85	52 yo M with chronic pancreatitis. Previous pancreatic pseudocyst. WBC 20.9, RO infection	5	5	4	3	4	9	4	8	1	1	1	4	N/A	9	4	1,4,8,9
9	M	82	114	RUQ pain, billi 24, abdo US suboptimal, ?cholecystitis. Weight loss, anemia, thrombocytopenia, ? Cancer.	5	5	4	4	4	10	4	4	1	1	1	2	N/A	10	4	1,4
10	M	43	63	Rectal cancer with pelvic abscess. Complains of fever. RO recurrent abscess	4	4	4	3	4	6	4	6	1	1	1	3	N/A	6	4	1,4,6			Complains of fever-gave it as presenting
11	F	48	42	Acute abdomen, No flatus x4d, diarrhea x2d. 2008- Infectious enteritis.	3	4	3	2	4	5	4	4	2	3	1	2	13	5,12,13	4	1,4
12	M	78	89	Fever and upper abdominal pain with known cholangiocarcinoma and perc drain	3	4	4	4	4	10	4	4	1	1	2	4	N/A	10	4,20	1,4,10,20
13	F	36	59	RO crohns microperforation. Appendix removed. Diverticulitis with abscess less likely	3	3	3	3	4	5	4	4	1	2	1	4	N/A	5,6	4	1,4,20,21				Would consider US or MRI if many prior CTs
14	F	79	39	79 yo F LLQ pain and tenderness. ?Diverticulitis	3	2	3	2	4	4	4	4	1	3	1	2	N/A	3,5,13	4	1,4
15	F	61	58	2 weeks post hernia repair. Increasing pain, nausea, vomiting with abdominal distention. RO incarcerated hernia, abscess, infection post op. Increased WBC	5	5	5	4	4	5	4	4	1	1	1	5	N/A	5	4	1,2,4,5,6				Depends on location of hernia
16	M	40	60	RLQ pain ?Appendicitis. US inconclusive. CT 8 days ago for abdo pain got better initially	3	4	4	3	4	4	7	4	2	2	1	3	7	4,5	7	1,4,20
17	M	54	107	R flank pain RO Nephrolithiasis BUN 8.3, Cr 107	3	4	4	3	3	3	3	3	2	1	1	3	19	3	3	1,3,20	colic and check
18	F	74	47	Rectal bleeding and LLQ pain. RO diverticuliits. PHMx hemorrhoids, diverticulosis	3	4	5	4	4	4	4	4	2	2	1	2	6	4,13	4	1,4
19	M	56	53	RO infectious abdominal abscess/fever/mild abdo pain NYD	3	3	3	2	1	5	4	4	2	3	1	2	6	3,4,7	4	1,4
20	M	60	93	61 yo M known L nephrolithiasis. Presents with pyuria and L pyelonephritis picture. RO obstructing stone	3	5	5	4	19	14	3	3	1	1	1	5	N/A	14	3	1,3,4,14,20	colic and check
21	M	70	73	R flank pain, +hematuria. ?Renal colic vs AAA (has known 5 cm aneursm as per Pt and previous US	5	5	5	4	19	17	3	14	0	2	1	4	N/A	3,17	3	1,4,14,20	ct ap non con and check
22	M	32	79	32 yo M dilated loops on AXR, abdominal pain and vomiting. Crohns disease, virgin abdomen. RO obstruction	3	5	5	4	4	4	4	4	3	1	2	4	12,20	4	4,5	1,4,5,6,21			Ct enterography in acute setting?	Depends on location of expected transition. Would consider MRI if many prior CTs
23	M	70	73	70 yo M with abdominal pain and increased lactate. RO ischemic gut. Hx of Ulcerative collitis with colectomy (subtotal with sigmoid resection and ileostomy) Also has Ethanol cirrhosis, varices and splenomegaly.	5	5	5	4	13	13	13	13	1	1	1	2	N/A	13	13	4,13
24	M	87	98	CP, pulsatile mass on physical exam. BP - No HTN, same R and L BP. Please asses for aneurysm, dissection protocol	4	4	4	2	19	18	18	18	2	1	1	4	18	18	18	1,4,17,18	ct ap non con and check		Need a protocol w/ thorax and abdomoen; only one. No PMHx?
25	M	71	54	71 yo R sided flank pain	2	1	2	2	3	3	1	3	3	5	3	3	4,19	3,4,5,8,13	1,3,4	1,3,20
26	M	58	102	R Flank pain. No history. RO Renal colic	2	2	4	3	3	3	3	3	3	2	1	3	4,19	3,4	3	1,3,20			2
27	M	85	72	recent hip revision, drop in Hb, mild abdo pain, hip pain. No obvsious signs of bleeding. RO retroperitoneal /hip bleed	4	4	5	5	19	1	4	13	1	1	1	4		1	4	1,4,13,19	ct ap non con and check			Without then C+
28	M	84	115	LLQ pain/previous kidney stones. ? Renal colic	3	4	4	3	3	3	3	4	2	1	1	4	19	1	3	1,3,4,20	colic and check			Could also do C-. Would give C+ b/c LLQ pain not flank pain
29	M	61	56	RO renal colic. Bilateral flank pain/urinary symptoms	2	4	3	2	3	3	3	3	2	1	1	3	19	1	3	1,3,20	colic and check
30	F	27	67	CVA tenderness and flank pain RO kidney stone	2	3	3	2	3	3	20	20	2	1	2	3	19	1	20,3	1,3,20	colic and check		20 yearsold, radiation
31	F	79	52	79 yo F recurrent abdominal pain. Hx of iodine allergy, has had appendectomy and cholecystectomy.	3	2	2	2	1	4	1	1	3	4	1	3	4,8	3, 5, 8, 13	1	1,19,20			No constrast, vague hx	Could start with plain films or US depending on type of pain
32	F	27	60	RLQ pain and guarding on exam. ? Appendicitis. Appendix not visualized on US	3	4	4	3	7	7	7	7	2	1	2	3	21	7	7,4	1,7,21	mr if pregnant			MRI if pregnant
33	F	40	62	40 yo F with R flank pain, hematuria. RO renal colic	3	4	4	3	3	3	20	3	2	1	2	3	19	3	20,3	1,3,20	colic and check
34	M	83	119	suspect sigmoid obstruction ?cancer vs diverticular disease stricture	3	3	2	3	6	4	6	6	2	2	3	3	4	4, 6	4,5,6	1,4,6
35	F	76	86	76yo F extensive urological Hx (interstitial cystitis, UVJ obstruction (bilateral) - previous large L rnal stone requiring L perc nephrolithostomy, previous R double J stent. Presenting with E.Coli bacteriemia, R CVA tenderness/RUQ tenderness. ?intraabdominal/urological source	5	5	5	4	19	14	3	4	1	1	1	5	N/A	14	3	1,3,4,14,20	colic and check
36	F	90	82	RLQ pain ?Appendicitis	2	2	3	2	4	7	4	7	3	3	1	5	7,13	7, 4, 3	4	1,4,7,20
37	M	53	78	LLQ and suprapubic pain. Hx of renal Tx. +Ascites. Query diverticulitis. No evidence of SBP	4	5	4	3	4	4	4	4	1	1	1	2	N/A	4	4	1,4			Ascites objective? Then 5?
38	F	85	104	Epigastric pain x 24h. Lipase >30000 RO obstructive etiology	3	3	4	3	20	8	20	20	2	2	2	4	8	8, 4	20, 8	1,4,20,21			R/o biliary cause and pancreatic cause
39	F	68	79	?UGIB, ? Gastric outlet obstruction. Please asses for both	2	1	1	2	4	13	4	4	2	3	2	3	13	4, 12, 13	4,5	1,4,13
40	F	46	63	Crohns disease previous ileostomy. Multiple bowel obstructions. Now presents with with query abscess at previous ileostomy site. To assess for enterocutaneous fistula as cause. Known sinus tract extending to RLQ	5	5	4	4	5	12	5	5	1	1	1	3	N/A	12	5	2,4,5
41	F	72	101	solitary R kidney with flank pain and history of recurrent pyelonephritis. Bedside US - mild-med hydro. RO Obstruction	4	5	5	4	3	3	3	3	1	1	1	2	N/A	3	3	1,3
42	M	31	51	31 yo M gross hematuriax5days. For source of bleeding.	2	2	3	3	20	14	20	14	3	2	2	2	3,14	3, 14	20,14	14,20			US could be reasonable to start due to age could have stone?
43	F	66	139	Diffuse abdominal tenderness and guarding + rebound. Had decreased BP (SBP 70's - fluid responsive). WBC 14.1	3	3	3	3	4	4	4	4	2	2	1	2	13	4, 5	4	1,4
44	M	56	78	Epigastric pain x 24 hours/distention. Sentinel loop on plain Xray. ?bowel obstruction ?pancreatitis/biliary	4	3	4	4	8	4	4	4	1	2	2	2	N/A	4, 8	4,5	1,4
45	F	92	85	92 yo F wih R flan pain. RO renal colic as patient with UTI recurrent x3months. RO septic stone	3	4	4	3	19	3	3	4	2	2	1	5	3	3, 14	3	1,3,4,14,20
46	F	35	33	35yo F hematuria L flank pain radiating to groin. No Hx of renal stones. Positive UTI. RO kidney stones/hydronephrosis or septc stone.	5	5	5	4	20	3	20	20	2	1	2	3	3	3	20,3	1,3,20
47	F	35	65	35 yo F RLQ tenderness and inflamtion. US, appendix not seen. WBC 22.4. ?appendicitis	4	5	4	4	7	7	7	7	1	1	1	4	N/A	7	7	1,4,7,21				Depends if pregnant
48	F	86	122	86 yo F with tender LLQ/Suprapubic abdomen (+ guarding, + rebound) lactate 3.5, WBC 19.4 RO diverticulitis	4	5	4	3	4	4	4	4	2	1	1	2	13	4	4	1,4			slightly elevated creatinine, thought of ischeamia, but held off
49	F	85	72	tender RLQ and LUQ RO diverticulitis	2	2	2	2	4	4	4	4	2	3	1	2	13	3, 4, 5	4	1,4
50	M	59	79	59 yo M with Non small cell lung cancer. Abdominal distention and LLQ pain, nausea, decreased PO intake. Please RO intraabdominal cause	3	4	3	3	4	4	4	4	2	1	1	2	13	4	4	1,4
51	F	31	64	LLQ pain ? Diverticulitis. Neg gyne US. Persistent pain	3	4	4	3	7	4	4	4	4	1	1	2	3,4,21	4	4	1,4
52	F	23	39	23 yo F RLQ pain and tenderness. BHCG negative. ?Appendicitis. US inconclusive. Immunosupressed Hx of Ulcerative collitis	4	5	5	5	7	5	7	7	1	1	1	3	N/A	5	7	1,4,7
53	F	53	9	Unclear Hx. Pt presents with R flank pain with stent in place. ?stone in stent	2	2	4	2	3	3	3	3	3	2	1	3	4, 19	3,4	3	1,3,20	ap- and check
54	F	49	130	Hx of crohns, dilated cardiomyopathy, Ogilvies syndrome. Increasing bloating and vomiting. Air fluid level on Xray	3	3	4	4	4	4	5	1	3	3	1	4	5,13	4, 5, 12	5	1,4,5,6
55	M	65	304	65 yo M known crohns. Bloody diarrhea x5d with hematemesis and fever.	3	4	4	4	4	12	4	1	2	1	1	3	5	12	4	1,4,13
56	F	70	86	70 yo F episodes of hematemesis. Hx of EtOH cirrhosis	2	2	3	3	4	10	4	4	3	2	1	3	10,13	4, 10	4	1,4,13
57	F	31	59	3day Hx of RLQ abdominal pain. Decreased appetite,painful to walk. PHx of TAH/BSO for endometriosis. ?Acute appendicitis	3	5	4	4	20	7	20	20	2	1	2	4	4	7	20,4	1,4,7,20
58	F	47	60	?R renal colic	1	1	2	2	3	3	3	3	3	3	2	3	20,19	3, 4, 14	3,20	1,3,20	ap c- and check
59	F	67	32	4d Hx of LLQ pain. RO diverticulitis	2	3	3	2	4	4	4	4	2	3	1	2	3	3, 4,5	4	1,4
60	F	44	54	Diffuse abdominal pain. Max in RUQ/LLQ. Fever	2	2	2	3	4	4	4	4	3	3	2	3	3,13	4, 5, 7	20,4	1,4,20
61	M	53	44	53 yo M with 3 day Hx of RLQ pain, low grade fever. 1-2 months ago - loop colostomy secondary to obstructing sigmoid lesion. ?IBD/diverticular disease. Fascial dehiscense and small bowel resection post op. Query abscess vs crohns flare vs diverticulitis.	5	5	5	5	4	5	4	4	1	1	1	2	N/A	5	4	1,4
62	F	74	127	Recently discharged home with diagnosis of Crohns with small bowel perforation. Repeat to emerg with nausea and vomiting. WBC elevated 15.7. Cr 127	3	4	4	3	4	5	4	4	2	1	1	3	13	5	4	1,4,5
63	F	58	52	bilat LQ pain R>L, ? Appendicitis vs diverticulitis	3	3	3	3	4	4	4	4	2	2	1	3	20	4,7	4	1,4,20
64	F	66	497	?SBO - 2 days of increasing abdominal pain	2	2	2	2	4	4	5	1	2	4	2	3	13	3,4,5, 13	5,4	1,4,5
65	M	70	319	69 yo M Complains of hematuriax1week post bladder surgery. RO hydronephrosis	3	4	4	3	20	14	14	1	2	1	2	3	3	14	14,20	1,14,20			elevated creatinine
66	F	48	57	severe L flank pain and hematuria. ?Renal colic	2	3	4	3	3	3	3	3	13	2	2	3	20,4	3, 14	3,20	1,3,20
67	F	33	58	RUQ pain and tenderness today with nausea and retching. +Murphys ?biliary. R flank pain with microhematuria ?renal colic	4	4	4	3	20	3	20	20	2	2	2	4	3	3, 4	20,3	1,3,4,20
68	F	44	50	44 yo F post op day 14 TAH&BSO. Pain and fever. RO abscess, RO post op infection	4	4	5	4	4	4	4	4	1	1	1	3	N/A	4	4	1,4,20
69	F	74	198	5 days nausea, vomiting and diarrhea. Large distended abdomen. RO diverticulitis/ishcemic collitis	4	4	3	3	19	13	13	4	3	2	2	2	4,13	4, 13	13,4	4,13	ap c- and check
70	M	84	52	84 y/o with gross hematuria. +++. RO pathology	1	2	2	2	19	14	14	14	3	3	2	3	3,14	3, 4, 14	14,3	4,14,20	ap c- and check
71	M	35	84	?Appendicitis 35 yo M otherwise healthy with RLQ pain. Murphys +, Hx of shifting pain and annorexia. WBC 16.	4	5	5	5	4	7	20	20	1	1	2	3	N/A	7	20,4	4,7,20
72	F	44	37	LLQ pain RO diverticulitis	2	2	3	2	4	4	4	4	3	4	1	2	3,13	3,4, 5, 13	4	1,4
73	M	83	86	R flank pain and hematuria. ?R ureteric stone	3	3	4	3	3	3	3	1	2	2	1	4	4	3, 14	3	1,3,14,20
74	F	55	342	acute onset of L flank pain, colicky, +CVA tenderness. RO stone obstruction	3	4	3	2	3	3	3	3	2	1	1	3	4	3	3	1,3,20
75	F	54	57	Painless hematuria and anemia RO lesion	2	2	3	2	14	14	14	14	3	3	1	3	4,3	3, 4, 14	14	4,14,20
76	M	22	1370	bloody stools RO colitis	2	2	3	2	20	5	1	4	4	3	1	3	1,4,13	4, 5, 14	1	1,4,6			acute renal failure?
77	F	62	55	62 yo F with cellulitis over previous ventral hernia repair. RO intraabdominal abscess	3	4	4	3	4	4	4	4	2	1	1	3	5	4	4	1,4,20
78	M	57	100	57 yo M with previous L sided abdominal hernia. Past renal transplant. Now with severe LLQ pain. RO incarcerated hernia	3	5	4	3	4	5	4	4	1	1	1	3	N/A	5	4	1,4,5
79	M	74	83	Episode of renal colic 40yrs ago. Now with L flank pain and hematuria, feels similar to prior episode. ?stone	4	5	5	4	3	3	3	1	2	1	1	3	19	3	3	1,3,14	ap c- and check
80	M	76	103	RO diverticulitis, lower abdominal pain	2	2	3	2	4	4	4	4	3	3	1	2	1,13	4,5, 13	4	1,4
81	M	72	450	72yo M with ESRD on HD. Has PEG tube. Says it dissapeared into abdomen. Please RO migration of tube into abdomen.	4	4	4	3	1	1	4	4	1	1	1	2	N/A	1	4	1,4
82	M	18	72	18 yo M with L flank pain/LLQ pain for 1.5 months. Treated with antibiotics with no improvement. Chills, fever. RO Renal Colic	4	5	4	3	20	3	20	3	1	1	2	4	N/A	3	20,3	1,3,4,20
83	F	38	44	RO appendicitis. RLQ pain. Known large fibroid. Pt large in size, likely difficult US	3	4	4	3	4	7	4	7	2	1	1	4	3	7	4	1,4,7,20
84	F	48	48	LUQ pain RO diverticulitis	2	2	3	2	4	4	4	4	2	3	1	3	20	4,5, 13	4	1,4,20
85	M	54	95	5 day Hx of renal colic, past Hx of L lower pole renal calculi cluster. CLL x 5 yrs.	3	4	3	3	3	3	3	3	2	2	1	3	19	3, 4	3	1,3,20	ap c- and check
86	F	80	44	85 yo F obstipation, N/V. History of Hirschprungs. RO LBO	3	4	4	3	6	4	5	4	2	1	2	3	4	4	5,6	1,4,6
87	F	46	35	LLQ pain x 3 days. Tender LLQ. ?Diverticulitis	3	3	3	2	4	4	4	4	2	2	1	2	20	3,4	4	1,4
88	F	60	49	Hx of 1d Left flank pain with N/V and hematuria. Please RO Renal colic	4	4	4	3	3	3	3	3	1	1	1	4	N/A	3	3	1,3,14,20
89	F	54	86	R flank pain RO renal colic	2	2	3	2	3	3	3	3	2	2	1	3	19	3, 4	3	1,3,20	ap c- and check
90	M	79	95	79 yo R sided abdominal pain, tender RUQ and RLQ. RO diverticulitis vs appendicitis	3	3	3	3	4	4	4	4	2	3	1	2	3	3, 4, 5	4	1,4
91	F	57	75	57 yo F with acute onset abdominal pain with Nausea and Vomiting. Previous surgical Hx of tubal ligation, appendectomy. Lactate 3.0, WBC 11.7. LFT, lipase, ALP, GGT Normal. RO AAA, SBO, ischemic bowel	5	5	5	4	13	13	13	4	1	1	1	3	N/A	13	13	1,4,13
92	F	61	42	LLQ pain WBC 21.2, ?Diverticulitis	3	4	4	3	4	4	4	4	1	1	1	2	N/A	4	4	1,4
93	M	79	119	R flank pain. ?Renal calculi	2	2	3	2	3	3	3	3	2	2	1	3	19	3, 4	3	1,3,20	ap c- and check
94	F	88	116	LLQ pain and peritonitis. RO perforated diverticulitis/associated findings	3	3	3	2	4	4	4	4	2	2	1	2	6	4, 5	4	1,4
95	F	40	47	3rd emergency visit. 6/7 fever, pain epigastric radiating to back and L posterior lower thorax. US yesterday - enlarged porta hepatic lymph node or unclear etiology. Elevated AST, ALT.	4	5	3	3	4	10	4	4	1	1	1	2	N/A	10	4	1,4
96	M	57	115	Pneumaturia with diverticular disease. Please demonstrate colovesical fistula.	3	2	5	3	6	15	6	6	1	4	1	2	N/A	1, 4, 5, 15	6	6,21
97	F	96	56	Abdominal pain RLQ and LLQ. X1h severe	2	1	1	2	4	4	4	4	3	5	1	2	3,13	3, 4, 5, 13, 14,	4	1,4
98	M	44	61	Severe abdominal pain and R flank pain. RO Renal calculus	3	3	3	2	3	3	3	3	3	2	1	4	4,19	3, 4	3	1,3,4,20	ap c- and check		renal colic to save radiation; young
99	F	36	51	?L renal colic. Patient has L pelvic kidney	2	3	3	3	3	3	20	20	3	3	2	3	4,19	3,4, 14	20,3	1,3,20	ap c- and check		young
100	F	24	39	?Appendicitis, Appendix not seen on US (RLQ pain and tenderness WBC 15.2 ?appendicitis)	4	5	4	3	7	7	7	7	2	1	1	3	21	7	7	4,7,21				Depends if pregnant
101	M	50	75	Acute abdominal pain. HIV +, fever, WBC 15, increased LFT's	4	3	4	3	4	4	4	4	3	3	1	3	10,13	4, 5, 10	4	1,4,20
102	F	43	53	RLQ pain with peritoneal signs on exam. ?appendicitis	3	3	3	2	4	7	4	20	1	2	2	4	N/A	4, 7	4,20	1,4,7,20
103	M	61	83	Hx of prostate cancer with mets to bone and pelvic nodes + Retroperitoneal myxofibroma. Now severe lower abdo pain LLQ and RLQ. RO bleed/Abscess. Has known IVC thrombus (Anticoagulated)	5	5	4	4	19	13	4	4	1	1	1	3	N/A	13	4	1,4,13	ap c- and check
104	M	64	76	RO diverticulitis	1	1	2	2	4	4	4	4	3	4	1	2	3,13	3, 4, 5,7	4	1,4
105	M	56	78	Hx of cellulitis with abscess lower abdomen. Febrile. RO fistula	3	3	4	3	5	4	4	19	1	3	1	3	N/A	4,5, 12	4	5,6,19				Depends on location of abscess. Would do fluoro with injection through skin opening. If from bowel, would give oral or rectal
106	M	51	97	pain/tender/reboud x 1 day Lower abdo guarding. Elevated WBC 21.7	3	3	3	3	4	7	4	4	3	3	1	2	3,13	4, 5, 7	4	1,4
107	F	52	100	Previous colectomy. RO partial SBO	2	3	3	3	4	5	5	5	2	3	2	3	13	4,5, 6	5,4	1,4,5
108	F	42	47	POD 4 TAH secondary to fibroids. Pt presents with abdominal distention, nausea and peritoneal signs on clinical exam. RO bowel injury vs infectious process.	4	5	4	4	5	4	4	5	1	1	1	3	N/A	4	4	1,4,5
109	M	37	72	37 yo M with abdominal pain NYD in LLQ. Increased WBC (18.2)	3	3	3	3	4	4	4	4	2	3	1	2	3	4,5,7	4	1,4
110	M	88	82	87 yo M with abdominal tenderness, vomiting last PM, multiple previous abdominal surgeries. RO obstruction	3	4	4	3	4	4	5	4	2	1	1	3	13	4	5	1,4,5
111	M	48	86	48yo M periumbilical pain x3days, with marked tenderness in RLQ + rebound	3	2	2	2	4	7	4	20	2	4	1	3	13	3,4,5,7	4	1,4,20
112	F	75	332	75 yo F with increasing ++abdominal pain over ventral hernia. Hx of ischemic bowel/obstruction secondary to hemicolectomy.	3	3	3	3	4	4	4	1	2	3	2	3	13	4,5,13	4,13	1,4,13				Would review C- and then decide on C+
113	F	62	55	abdo pain RO diverticulitis	2	1	2	2	4	4	4	4	3	4	1	2	3,13	3,4,5,13	4	1,4
114	F	75	299	WBC 26 abdo pain Hx of diverticulitis. Non contrast please as Cr 300.	3	2	4	3	1	2	1	1	1	3	1	2	N/A	1,2,3	1	1,4
115	F	67	56	67 yo F, 3 weeks post op resection and loop ileostomy for sigmoid obstruction secondary to diverticular disease. Complains of progressive RLQ>LLQ abdominal pain and rebound tenderness. RO abscess.	4	5	4	3	5	4	4	4	2	1	1	2	4	4	4	1,4
116	F	82	143	Vomiting LLQ pain RO obstruction	3	2	3	2	4	4	5	4	2	3	2	2	2	3,4,5	4,5	1,4				prehydrate
117	M	88	519	88 yo with severe bilateral hydronephrosis and R hydroureter. CT reassess for ?obstruction	3	3	3	3	3	19	1	1	2	3	1	4	14	3, 14, 19	1	1,4,19,20		CT urogram	No contrast elevated creatinine, no renal colic-bilateral.	Would give contrast if on dialysis. Would consider CT urogram depending if tumour suspected
118	M	84	165	R flank pain, RLQ. Positive urine and blood culture. US by ED fellow suspicious for obstructive stone. Also RO appendicitis.	5	4	4	4	19	4	3	1	1	3	1	4	N/A	3,4,7	3	1,3,4,20	ap c- and check		elevated creatinine
119	F	75	151	75 yo F with R flank pain. RO renal colic. No history of renal colic before. Blood in urine.	3	4	5	4	3	3	3	1	2	1	1	3	19	3	3	1,3,20	ap c- and check
120	M	60	78	Hx of renal colic but no episodes x15yrs. Pt weighs 450 lbs.	1	2	2	2	3	3	1	3	3	4	3	4	4,13	3,4,5,7	1,3,4	1,3,4,20			No renal colic, obese and >60; radiation less concern and need resolution
121	F	79	58	RUQ abdominal pain NYD, query small bowel inflamed on US	2	2	4	3	4	5	4	4	2	5	1	4	13	3,4,5,7,13	4	1,4,5,12
122	M	78	104	78 yo M diarrhea, diffuse abdominal pain. Increased WBC. ? Colitis.	3	4	4	3	4	5	4	4	2	1	1	2	13	5	4	1,4
123	M	50	63	R flank pain radiating to testicles. RO renal colic, Hx of diverticulitis	3	4	4	3	3	3	3	3	2	1	1	3	19	3	3	1,3,20	ap c- and check
124	M	18	58	RLQ pain x 3 days, no fever, WBC Normal.	2	3	3	3	20	3	20	20	3	2	1	2	3,7	3,7	20	7,20
125	M	57	70	RO obstruction	1	1	2	1	4	4	5	4	3	4	4	5	3,13	3, 4, 5, 14	5,4,6,20	1,4,5,19,20			What kind of obstruction? Biliary? Renal? Bowel?	Obstruction of what? Could do xrays if bowel
126	M	84	126	SIRS, History of nephrectomy. RO renal abscess. Was on antibiotics for UTI.	3	4	5	3	4	14	4	4	2	1	1	2	3	14	4	1,4
127	M	51	57	Chronic Pancreatitis, presents with severe pain, unable to tolerate PO. (normal lipase.)	3	3	4	3	8	8	4	8	2	4	1	4	4	3, 4, 8, 13	4	1,4,8,20
128	M	57	124	Known colon cancer with retroperitoneal node. Complains of R flank pain x6days. ?Retroperitonal bleed vs stone	3	4	4	4	1	1	4	4	3	1	2	4	4,19	1	4,1	1,4,13,20	ap c- and check
129	M	76	120	76 yo M with CLL and fever, Nausea, vomitting and abdominal pain RLQ. McBurneys +, Ro appendicitis or other pathology	5	5	5	4	4	4	4	4	1	1	1	3	N/A	4	4	1,4,20				prehydrate depending on gfr
130	F	87	55	Abdominal pain, constipation, lower abdominal pain. RO diverticulitis	2	4	3	2	4	4	4	4	3	1	1	2	3,13	4	4	1,4
131	M	65	48	65 yo M with 5 week history of abdominal pain radiating to back. No nausea, vomiting or diarhea. Dysuria x 5 week + lower urinary tract symptoms. RO bowel obstruction, bladder mass or kidney stone. PMHx of Pagets	5	5	4	4	19	19	4	15	1	1	3	4	N/A	19	4,5,1	1,4,14,15	ap c- and check	Renal mass		would include full abdo
132	M	65	37	65yo M ith bilateral nephrostomy tubes, bilateral ureteral stents secondary to prostate cancer. Also previous colectomy with ileostomy. Now presents with bilateral pyelonephritis	4	3	3	3	19	14	4	14	1	3	1	3	N/A	1, 3, 14	4	1,4,14	ap c- and check
133	M	36	102	36yo M, Hx of polycystic kidneys. Presents with R flank pain. RO stone, or cyst rupture/hemorrhage	4	4	4	4	3	3	3	3	2	1	1	3	20	3	3	1,3,20
134	M	60	84	60 yo M RLQ pain x 12h . Worsening over day. Peritoneal signs and guarding. Positive rosvigs. Fever today. No change in bowels. ?Appendicitis.	4	5	4	4	4	7	4	7	1	1	1	4	N/A	7	4	1,4,7,20
135	M	73	60	Fever, WBC 18, post liver biopsy	2	3	4	3	4	10	4	4	2	3	1	3	19	4, 5, 10	4	1,4,20	ap c- and check
136	F	52	86	past gastric bypass x 1/12. Hx of cervical cancer, radiation. Suprapubic pain, 4 courses of antibiotic for ?UTI	3	4	3	3	4	14	4	4	2	1	1	3	11	14	4	1,4,20
137	M	56	76	L nephrolithiasis, hydroureter seen on US. Distal ureter not visualized. (L renal colic)	4	4	4	3	3	3	3	3	1	1	1	2	N/A	3	3	1,3
138	F	45	49	45 yo F diffusely peritoneal (max LLQ). 24h Hx of generalized abdominal pain and fever. History of appendectomy, cholecystectomy, nissen fundo. Rule out intraabdominal sepsis	4	4	5	4	4	5	4	4	1	1	1	2	N/A	5	4	1,4
139	F	25	48	25 yo F with RLQ pain and tenderness. + Hamaturia. Pelvic exam Normal. US did not see appendix. Ro appendix.	4	5	4	3	7	7	7	7	2	1	1	4	3	7	7	1,4,7,21				MRI if pregnant
140	M	54	60	54yo complains of LLQ pain x 1day, +chills +subjective fevers + elevated WBC, N urine, RO diverticulitis.	4	5	4	3	4	4	4	4	1	1	1	2	N/A	4	4	1,4
141	F	55	61	R sided abdominal pain ?renal colic vs appendicitis	2	2	3	2	3	4	4	4	2	4	3	5	4	1,3,4,5	4,1,3	1,3,4,7,20
142	M	58	84	54 yo M with worseing LLQ pain and tenderness. No bowel movements or flatus for several days. ?bowel obstipation, ? Diverticulitis. PMHx of diverticulitis, thrombosis in ventricle	4	5	4	4	4	4	4	4	1	1	1	2	N/A	4	4	1,4
143	F	70	51	L flank pain and fever NYD. Query diverticulitis	2	4	4	3	4	4	4	4	2	1	1	2	3	4	4	1,4
144	F	33	48	abdominal pain and fever. RO collection	2	2	3	2	20	4	4	4	3	4	2	2	4,5	2,3,4,5	4,20	1,4			vague and age= maybe US would be useful
145	F	70	46	Abdominal pain RLQ and RUQ. History of bowel cancer and colostomy. ?ischemia	3	4	4	3	4	13	13	4	2	1	2	2	13	13	13,4	4,13
146	F	52	57	52 yo Complains of diarrhea and vomiting. Temp 38.8. Abdomen distended and tender diffusely. Previous appendectomy. RO diverticulitis	4	5	5	4	4	4	4	4	1	1	1	2	N/A	4	4	1,4
147	F	81	82	Abdominal pain and vomiting x 24h. Mild increased in lipase. Hx of previous SBO, chole, appy, hysterectomy	3	3	4	3	4	8	4	4	2	3	1	3	8	4,5,8	4	1,4,20
148	M	67	158	67 yo M with Hx of renal stones measuring 6mm. Now increased cr to 158. RO Hydronephrosis/bilateral stones	5	4	4	4	3	3	3	3	1	1	1	3	N/A	3	3	1,3,20
149	M	43	43	43 yo M 36 hours of umbilical pain. ?incarcerated umbilical hernia	2	2	3	2	4	4	4	20	3	3	3	4	3,5	2,4,13	4,20,5	1,4,5,20			Age, poor history = US to start
150	M	89	97	89 yo M Hx of diverticulitis with embolization. New LLQ pain	1	2	3	3	4	4	4	4	3	4	1	2	3,13	3,4,5,13	4	1,4
151	M	77	227	77 yo M Vomiting, abdominal pain, guarding, rebound. ?Incarcerated umbilical hernia	3	3	3	2	4	4	4	4	2	3	2	3	5	4,5,13	4,5	1,4,20				Prehydrate
152	M	76	65	76 yo M with 1 week history of upper epigastric pain and LLQ, decreased bowel movements. Constipated. RO diverticulitis.	4	4	3	2	4	4	4	4	1	1	2	2	N/A	4	4,5	1,4			Assess bowel mobility; obstruction hx
153	M	87	130	87 yo M with Hx of thoracic aneurysm and AAA repair. Abdominal pain and fever. BP R-86/99 L173/91. RO aortic dissection	5	5	5	4	17	17	18	18	1	1	1	1	N/A	17	18	18
154	M	54	89	RO stone, query obstruction	2	2	1	1	3	3	3	4	2	3	4	5	8	1,3,14	3,4,20,1	1,3,4,19,20			renal stone, biliary stone? Renal obstruction? Pain? Not acceptable.	Obstruction and stone involving what? Could do xrays if bowel
155	F	43	56	Urethropexy 5 months ago. RO postop complication. Nightsweats,fever, pain R posterior thigh - sprain.	4	4	4	3	19	14	4	4	1	1	1	3	N/A	14	4	1,4,19	CT urogram			CT urogram could be done too
156	F	77	69	lower quadrant pain, hematochezia and rectal pain	2	2	3	3	4	4	4	4	2	3	1	3	6	4,5,13	4	1,4,6
157	M	56	94	RO abscess, abdominal wall hematoma	2	2	3	2	4	4	4	4	2	4	1	3	1	1,2,4,5	4	1,4,20
158	M	68	188	68 y/o M Vasculopath. Lactate 6.3, WBC 16.1, T38.5, Cr 188. Tender abdomen, query ischemia	4	5	5	3	13	13	13	13	1	1	1	2	N/A	13	13	4,13				Prehydrate
159	F	53	67	53yo F known Hx of ulcers. 3 day history of vomiting and bright red blood today. Epigastric painx3days	3	4	4	3	4	13	4	4	2	1	1	3	13	13	4	1,4,19			BRB = hematemesis = objective?	Could do films for free air
160	M	53	81	RLQ pain and peritoneal signs, query appendicitis	2	3	3	2	4	7	4	7	2	2	1	4	3	4,7	4	1,4,7,20
161	M	15	95	15 yo M post ureteroscopy + percuteneous nephro lithotripsy (PCNL) Left. Now with sepsis. RO stone/obstruction	5	3	4	4	20	1	20	20	1	1	1	3	N/A	3	20	1,3,20			Age = US
162	F	31	47	lower abdominal pain with increased WBC. RO appendicitis	3	4	4	3	20	7	4	20	3	1	1	3	4,7	7	4	4,7,20
163	F	88	77	mid abdo pain and nausea. Tender periumbilical, bilat LQ. RO diverticulitis or other cause.	2	3	3	2	4	4	4	4	3	4	1	2	3,13	4,5,7,13	4	1,4
164	M	48	73	48 yo M with R flank pain and fever, ?renal colic. RO septic stone	3	4	4	3	19	3	3	3	1	1	1	4	N/A	3	3	1,3,4,20	ap c- and check
165	F	69	46	peritoneal signs, multiple air fluid levels RO obstruction	3	3	4	3	4	4	5	4	2	3	2	3	13	4,5,7	5,4	1,4,5
166	F	58	103	R renal colic x2days, now fever 39.1 and + leukocytes in urine. ?obstructing stone. No previous CT here. CT abdo July 26,2012 showed 1 cm calculus in lower pole of the R kidney.	4	5	5	3	19	3	3	3	1	1	1	3	N/A	3	3	1,3,4,20	ap c- and check
167	M	74	97	74 yo M R groin pain since Sunday, 7/10 worse. US 2 days ago shows ?spigellian hernia (and cholelithiasis). Hx of R nephrectomy with parapelvic cyst. Please assess hernia.	3	5	5	4	4	5	4	20	1	1	1	3	N/A	5	4	1,4,20
168	M	72	75	Abdominal pain, ? SBO on plain film. US equivocal for appendicitis. Now increasing abdominal pain	3	4	3	2	4	4	4	4	2	1	3	2	13	4	4,5,7	1,4			is appy the main differential or obstruction?
169	M	50	35	50yo M had renal stent removed 3 d ago. Presents with fever, increased WBC, LLQ pain. RO diverticulitis (morbidly obese)	4	5	5	4	19	4	4	4	2	1	1	2	4	4	4	1,4	ap c- and check
170	F	22	81	22yo F with RLQ pain, US could not see appendix. Patient continues to have RLQ pain, RO appendicitis	3	3	4	3	7	7	7	7	2	2	1	3	21	4,7	7	1,7,21				MRI if pregnant
171	M	48	53	48 yo M with RLQ painx2days. Now peritonitis/rebound. Generalized pain, RO perforated appendicitis	3	4	3	3	4	7	4	4	1	1	2	4	N/A	7	4,20	1,4,7,20			<50 yrs-radiation, no objective
172	M	54	68	Abdo pain vomiting, no flatus. ?SBO	2	3	3	2	4	4	5	4	2	2	2	4	13	2, 4	5,4	1,4,5,19				Could do films
173	M	82	41	82 yo M with increasing pain and increasing size of hernia. RO volvulus/ischemia.	4	3	3	2	4	13	4	4	1	3	3	3	N/A	4,5,13	4,5,13	1,4,13
174	M	79	52	abdo pain fever tachycardia, increased LFTs, lipase, billi, RO stones.	4	3	4	3	20	4	20	20	2	3	1	3	8	4, 8, 10	20	1,4,20
175	F	60	66	RO Stones	1	1	1	1	3	3	3	1	3	5	2	2	4,8	1, 2, 4,5, 14	3,20	1,20			what kind of stone? Renal or biliary?	Stones wear- biliary or renal?
176	F	91	69	lower abdo pain and early satiety, weight loss. Cachectic and unwell	2	3	2	2	4	4	4	4	4	5	2	2	6,8,13	4,5,9,10, 19 (Renal Mass)	4,5	1,4			GI mass? Obstruction?
177	F	82	60	severe RLQ pain radiation to back, sudden onset 0500 today. RO appendicitis, renal stone	3	4	3	3	19	4	4	4	1	1	2	3	N/A	4	4,3	1,4,20	ap c- and check
178	M	45	80	RLQ pain and tenderness. Fever 38.5 ?Appendicitis	3	4	4	3	4	7	20	20	1	1	2	4	N/A	7	20,4	1,4,7,20			<50 yrs-radiation
179	F	74	36	74 yo F with abdominal pain, vomiting, increased lactate. RO bowel ischemia.	4	4	4	3	13	13	13	4	4	1	1	2	N/A	13	13	4,13			with elevated lactate, age = pre-test high for ischeamia
180	M	27	85	congenital adrenal hyperplasia with 1d hx of intense diffuse abdo pain with associated nausea, vomiting and diarrhea. Very tender on palpation. ?appendicitis vs bowel pathology.	4	5	4	3	4	4	4	20	1	1	1	4	N/A	4	4	1,4,7,20
181	F	80	68	RO appendicitis with peritoneal symptoms. Pt states remote history of colon resection. Query ischemic gut less likely	3	4	4	3	4	7	4	4	2	1	1	3	13	7	4	4,7,13
182	F	55	77	55 yo F post cystectomy/neobladder presents with fever 40 and rigors. RO leak vs abscess	4	4	5	4	14	14	4	15	1	1	1	4	N/A	14	4	1,4,15,19				Could do CT urogram
183	F	66	60	Tender ++ LLQ WBC 32. Known SC Lung cancer with mets	3	3	4	4	4	4	4	4	2	3	1	2	6	3,4,5	4	1,4
184	F	33	45	33 yo F progressive RUQ and flank pain x 2 months. Worse over past 3 days. Unable to eat. Was told by peripheral hospital she needed CT/MRI - Pt very concerned regarding cancer, etc.	3	3	2	3	20	4	4	20	1	4	2	3	N/A	3,4,5,7	4,20	1,4,20			Unclear what organ system is the problem here, no objective, biliary tree?
185	F	37	55	Lower abdo pain tender RLQ with guarding ?appy	3	4	3	2	4	7	20	20	2	1	1	5	20	7	20	1,4,7,20,21			Age = US	MRI if pregnant
186	F	31	126	DM 1 with gastroparesis. Renal Dysfunction. IVDU. Severe R sided pain / US shows colitis.	4	4	4	4	1	5	4	4	2	1	1	2	4	5	4	1,4
187	M	97	82	LLQ suprapubic pain. RO diverticulitis. No symptoms of ischemic gut (lactate)	3	4	4	3	4	4	4	4	1	1	1	2	N/A	4	4	1,4
188	F	48	44	R renal colic? R flank pain/RLQ pain	2	2	3	2	3	3	20	3	2	3	2	3	4	3,4,7	20,3	1,3,20			Age = US
189	M	41	73	RO diverticulitis LLQ pain	2	2	3	2	4	4	4	4	2	4	1	2	3	3,4,5,7	4	1,4
190	F	53	69	acute onset of L sided abdominal pain(10/10) Nausea and Vomiting. RO kidney stones.	3	4	3	2	3	3	3	3	2	1	1	3	4	3	3	1,3,20
191	F	50	80	upper abdominal pain and vomiting. ?partial small bowel obstruction	2	2	3	2	4	4	5	5	2	3	2	4	5	4,5,13	5,4	1,4,5,19				Could do films
192	M	36	89	Renal colic RO ureteric obstructing stone	2	3	3	2	3	3	20	3	2	2	2	3	20	1,3	20,3	1,3,20			Age = US
193	F	67	51	67 yo RUQ tenderness and fever. Hx of cholangiocarcinoma. RO intraabdominal abscess	4	4	5	4	4	10	4	4	1	1	1	3	N/A	10	4	1,4,20
194	M	61	445	51yo M with Hx of colon cancer. Chronic renal failure (not on dialysis). 1/52 Hx of abdominal pain RLQ/suprapubic radiating to flank. Guarding RLQ. RO Appendicitis.	4	5	4	3	1	4	1	1	1	1	1	2	N/A	4	1	1,20			No contrast elevated creatinine
195	F	72	53	RUQ pain in Cancer patient. Hx of splenic infarct. RO ischemic gut	3	4	4	3	13	13	13	4	2	1	1	2	4	13	13	4,13			Hx of infarcts; possibly emblic = higher pretest
196	F	58	36	58 yo F with dysuria and bilateral CVA tenderness R>L. Urine ++blood, and leukocytes. Pyelonephritis. RO septic stone	4	5	4	3	19	3	3	3	1	1	1	4	N/A	3	3	1,3,4,20	ap c- and check
197	M	86	104	RO mechanical obstruction. RO ischemic gut	2	1	2	2	4	13	4	4	2	4	3	4	13	2,4,5,13	4,5,13	1,4,5,13
198	F	67	63	RO diverticulitis	1	1	2	2	4	4	4	4	3	5	1	2	3,13	2,3,4,5,13	4	1,4
199	F	69	46	bilateral lower abdominal pain and rebound. ?diverticulitis	3	3	3	2	4	4	4	4	2	3	1	2	3	4,5,7	4	1,4
200	F	67	54	67 yo F with 2 week hx of side pain now radiating to anterior R lower inguinal region. Pain increases in intensity in waves. Increasing frequency. No dysuria. ?nephrolithiasis. Tender on palpation in R inguinal region	4	5	3	3	20	3	3	3	2	1	1	4	5	3	3	1,3,4,20
201	F	47	65	L flank pain and hematuria. RO renal colic	3	4	4	3	3	3	3	3	1	1	1	3	N/A	3	3	1,3,20
202	M	65	88	65 yo M 3 month history of Nausea and Vomiting. Loss of 35lbs. Gastroscopy Normal. CT at Mofort 1 month ago shows prominent mesenteric lymph node (1.3x1.4cm), exact location not specified. Please RA.	3	4	3	3	4	5	4	4	2	1	1	2	12	5	4	1,4
203	M	64	102	64yo with BP in ED 300/125. some speech slurringx1-2/7 and tingling in bilateral hands x 2/52. Please assess Re: RO CVA and ?adrenal mass	4	1	4	3	1	19	4	4	1	4	1	2	N/A	3,4,5, 14	4	1,4		adrenal protocol
204	M	70	67	abdominal pain and hematuria	2	1	3	2	3	14	3	14	3	4	2	4	4,14	1,3,4,14	3,14	1,4,14,20			Wgt loss? Mass vs. stone? PMHx?
205	F	46	64	46yo F with RLQ pain, McBurneys +. RO appendicitis or ovarian cyst. If US inconclusive please proceed to CT.	4	4	3	3	20	7	20	20	1	1	1	5	N/A	7	20	1,4,7,20,21			Age = US	MRI if pregnant
206	M	51	73	51 yo M with abdominal pain and increased lactate. Hx of CAD, PVD, DM. Please RO ischemic bowel	4	5	5	3	13	13	13	13	1	1	1	2	N/A	13	13	4,13
207	M	61	98	61 yo M with 4 days of L flank pain. History of nephrolithiasis.	2	3	3	3	3	3	3	3	2	3	1	3	4	1,3,4	3	1,3,20
208	F	56	92	56 yo F with pancolitis and peripancreatic fluid + thickened duodenum. CT recommended by radiology. (56 yo F with pancreatitis. Please asses GC + Pancreas to RO stones/obstructive source	4	5	5	3	8	8	4	5	1	1	1	3	N/A	8	4	1,4,5			Assuming had US?	Assuming US was already performed
209	F	64	42	probable SBO. 2/12 intermittant abdominal pain with weight loss. R tenderness.	3	4	3	2	4	4	5	5	2	1	2	3	13	4	5,4	1,4,5
210	F	22	65	22 yo Hx of Crohns, known TI inflammation. Fever 39.5 RO intra-abdominal abscess.	4	5	5	4	20	5	4	4	2	1	1	4	4	5	4	1,4,20,21				Strongly consider MRI or US if there are many prior CTs
211	M	47	93	47 yo M LLQ pain. Hx of colostomy and crohns	2	3	3	3	4	4	4	4	2	4	1	2	5	3,4,5,12	4	1,4
212	F	74	61	3 day Hx of upper abdominal pain (max LUQ). Vomiting and chills. Normal X ray, N lipase. RO diverticulitis	4	5	4	3	4	4	4	4	1	1	1	2	N/A	4	4	1,4
213	F	23	49	POD3 appendectomy. Fever, abdominal pain.	2	3	4	3	5	4	4	4	2	3	1	3	4	2,4,5	4	1,4,20			Looking for intra-abdominal asbcess assuming; CT best for this
214	M	46	58	HIV pancytopenia. Target cells on blood smear. Asses for splenomegaly.	3	4	4	3	20	4	20	20	1	1	1	3	N/A	4	20	1,4,20
215	F	55	40	?Obstruction	1	1	1	1	4	4	5	4	3	5	4	4	5,13	1,2,4,5,12	4,5,3,20	1,4,5,19,20			Obstruction of what?	Obstruction of what? Could do xrays if bowel
216	M	84	72	?bowel ischemia, CT 4 days ago decreased enhancemnent L colon, now increasing pain and increased WBC	4	4	4	3	13	13	13	13	1	1	1	2	N/A	13	13	4,13			High PTP
217	M	45	60	R upper abdominal pain x 3 days. On exam abdomen tenderness, guarding, rebound. PHx splenectomy. WBC 13.4	4	4	4	4	20	4	20	20	2	1	2	3	4	4	20,4	1,4,20			No differential-sounds biliary?
218	F	78	58	Hx of constipation and evidence of obstruction on AXR	2	2	3	3	4	4	5	4	3	4	2	3	5,13	4,5,8,12	5,4	1,4,5
219	M	63	61	Fever, Suprapubic pain. RO complicated diverticulitis	3	4	4	3	4	4	4	4	3	1	1	2	3,13	4	4	1,4
220	M	49	67	49 yo M with Hx of hematuria, suprapubic abdo pain and nausea. RO nephrolithiasis.	4	5	4	3	3	3	3	3	1	1	1	4	N/A	3	3	1,3,14,20
221	M	49	75	L abdo pain, N/V, ?ureteral colic	3	3	3	2	3	3	3	3	2	3	1	4	4	3,4,13	3	1,3,4,20
222	F	60	66	60 yo with obstructive uropathy RO obstruction vs pyelonephritis	3	3	3	2	19	14	3	4	2	3	1	4	3	3,4,14	3	1,3,4,20	ap c- and check
223	M	95	126	95 yo M with abdominal pain since 16:00, tender RLQ, please RO bowel ischemia	3	3	3	2	13	13	13	4	2	3	2	2	4	3, 4,13	13,4	4,13
224	M	67	62	mid abdo pain, tender RLQ. ?Appendicitis	2	3	3	2	4	7	4	7	2	3	1	4	3	3,4,7	4	1,4,7,20
225	M	47	72	LLQ pain, tenderness and fever. Likely diverticuliits. RO perforation	4	5	4	3	4	4	4	4	2	1	1	2	6	4	4	1,4
226	M	47	84	peritonitic abdomen with chills	2	1	2	1	4	4	4	4	2	5	1	2	3	4,5,8,12,13	4	1,4
227	F	61	35	RUQ pain lipase 11000 billi 119 RO gall stone causing obstruction	3	4	4	3	20	10	20	20	2	1	1	4	8	10	20	1,4,20,21
228	M	45	63	RO L renal colic or obstructing stone	2	1	2	2	3	3	20	3	3	3	2	3	20,4	1,3,4	20,3	1,3,20			Age = US
229	M	32	70	RO incarcerated hernia or appendicitis	2	1	2	2	20	4	20	20	2	4	2	3	4	4,5,7,13	20,4	1,4,20
230	F	42	83	29hrs Hx RLQ pain. Has US at outside centre, unsure if visualized appendix. Query appendicitis.	3	4	4	2	4	7	7	7	1	1	1	4	N/A	7	7	1,4,7,20
231	F	46	78	RO L diverticulitis and abscess	2	1	2	2	4	4	4	4	2	4	1	2	3	3,4,5,7	4	1,4
232	M	61	78	L flank pain since today. Recent diagnosis of invasive bladder tumor. Gross hematuria. RO obstruction	3	5	5	4	3	14	14	19	3	1	1	5	14,19	14	14	1,4,14,19,20	CT urogram		renal obstruction	CT urogram
233	M	58	78	Numerous abdominal surgeries - Roux en Y, bowel obstruction, appendectomy, cholecystectomy. 3 days of +++RLQ pain, tenderness and vomiting. Increased WBC	4	4	4	4	11	5	4	11	1	1	1	4	N/A	5	4	1,4,5,14
234	M	80	238	LLQ tenderness, guarding, rebound	2	3	2	2	3	4	4	1	2	3	2	2	4	3,4,7	4,13	1,4
235	F	53	NA (none on OASIS)	LLQ abdominal pain x 24h. Tender L mid abdomen. PMHx of diverticulosis, Hydrosalpinx L. (nontender pelvic area). ?Diverticulitis.	4	5	4	3	4	4	4	4	1	1	1	2	N/A	4	4	1,4
236	M	57	90	57 yo M known renal colic in past. 1/52 hematuria and R flank pain. INR 3.0. RO complete ureteric obstruction	4	5	5	4	3	3	3	3	1	1	1	5	N/A	3	3	1,3,4,14,20
237	M	54	62	L flank pain	1	1	2	2	3	3	3	3	2	5	2	4	4	1,3,4,5,8	3,4	1,3,4,20
238	F	46	40	metastatic colon cancer with Small bowel resection and ileostomy 2 months ago, new abdo pain mainly LLQ, RO leak vs progression of cancer	4	5	4	4	5	5	5	5	1	1	1	1	N/A	5	5	5
239	M	72	101	LLQ Pain x2/7 RO Diverticulitis	2	4	3	2	4	4	4	4	2	1	1	2	20	4	4	1,4
240	F	48	60	previous colectomy. RO SBO	2	2	3	3	4	4	5	4	2	3	2	4	5	2,4,5	5,4	1,4,5,19				Could do films
241	F	48	51	severe L flank pain hematuria ?renal colic	3	4	4	3	3	3	3	3	1	1	1	4	N/A	3	3	1,3,14,20
242	F	25	1095	25 yo F on peritoneal dialysis 3 years. 5 d Hx of diarrhea and 3 d Hx of abdominal pain RO ischemic bowel vs obstruction	5	4	4	3	20	13	4	4	3	1	2	3	1,4	13	4,5	1,4,19			No mesenteric ischeamia low pretest, young	Could do films
243	F	74	52	Query diverticulitis. Mentally challanged with acute onset abdominal pain. Worse L and R LQ. No Hx of constipation	3	5	4	3	4	4	4	4	2	1	1	2	13	4	4	1,4
244	F	26	59	26 yo F with RUQ/RLQ and R CVA pain and tenderness x3-4 days. WBC 20. Known 9mm stone in R kidney ?renal colic vs hepatobilliary pathology vs appy vs ovarian pain.	5	4	4	4	20	4	20	20	1	1	1	2	N/A	4	20	4,20			Age = US, broad diff fitting US
245	F	76	71	LLQ tenderness anorexia and fatiguex1week. Unable to tolerate PO intake. RO diverticulitis, RO upper GI mass.	4	4	3	2	4	5	4	5	1	1	1	3	N/A	5	4	1,4,5
246	M	57	107	Fever, LLQ pain, Hamturia. RO diverticulitis. PHx of urothelial cancer. No bladder resection.	4	5	5	4	19	4	14	4	3	1	1	2	4,14	4	14	1,2	ap c- and check
247	F	54	86	R flank pain ?Renal colic	2	2	3	2	3	3	3	3	2	3	1	3	19	3,4,7	3	1,3,20	ap c- and check
248	F	30	42	RO L renal colic (L flank pain and hematuria)	3	3	4	3	20	3	3	20	2	2	1	3	3	3,4	3	1,3,20
249	F	52	29	Sudden onset of LLQ pain and vomiting. Temp 38. Urine + blood, Tender LLQ, No rebound, RO first episode renal colic vs diverticulitis	5	5	4	4	19	3	4	4	1	1	1	3	N/A	3	4	1,3,4	ap c- and check
250	F	33	64	RO appendicitis Appendix not seen on US (Abdominal pain and diarrhea, NV, peritoneal signs on exam. RO appendicitis and ruptured ovarian cyst)	5	5	4	3	7	7	7	7	1	1	1	4	N/A	7	7	1,4,7,21				MRI if pregnant
251	F	77	46	acute LLQ tenderness. History of diveticula. RO diverticulitis	3	4	4	3	4	4	4	4	1	1	1	2	N/A	4	4	1,4
252	F	33	40	acute abdomen 5 days. RO appendicitis, endometritis	3	2	3	2	20	20	20	20	1	3	1	3	N/A	4,5, 20	20	1,4,20			young, pelvic organs = US
253	F	82	464	Known case of diverticultis. Today abdominal pain and bloody diarrhea	2	4	4	3	4	5	4	4	2	1	1	2	13	5	4	1,4
254	F	35	57	35 yo F complains of R flank pain (Hx of recurrent nephrolithiasis). US - non-obstructive stones bilat. Pain not resolving and now has L CVA tenderness as well. RO Renal colic	4	5	5	4	3	3	3	3	1	1	1	2	N/A	3	3	1,3
255	F	75	54	75 yo F with recurrent UTI and L flank pain. ?septic stone	3	4	4	3	19	3	3	3	2	1	1	4	3	3	3	1,3,4,20	ap c- and check
256	F	33	61	R flank pain and R periumbilical pain x 1 month. Increased over 3 days. +Micro hematuria.	3	3	3	3	20	3	3	20	3	3	2	3	3,4	3,4,5	3,14	1,3,20
257	M	84	51	Seizure after CP radiating to back and abdominal pain.	1	3	2	2	4	18	18	4	3	3	1	2	3,8,13	3,4,18	18	1,4
258	M	65	957	Chronic renal failure secondary to PCKD, on HD. Suprapubic pain and nausea. Bowel movement yesterday. Diffusely tender abdomen.	2	4	3	3	4	4	4	14	2	2	1	3	3	4,13	4	1,4,14
259	M	34	62	Hx of ?colitis (no diagnosis). 3 week hx of LLQ and LUQ pain. ?Diverticulitis vs renal colic	3	4	4	3	20	3	4	4	2	1	1	3	4	3	4	1,3,4
260	M	50	81	50 yo M with acute suprapubic abdominal pain x4days with low back pain. Hx of renal colic and liver cancer. ?renal colic vs mass effect	4	4	4	3	19	10	10	4	1	1	1	3	N/A	10	10	1,3,4	ap c- and check		liver cancer = hcc, arterial phase; unenhanced for renal colic
261	F	74	52	recurrent ovarian cancer and LBO. CT for surgical planning	4	3	2	3	6	5	5	6	1	3	3	3	N/A	4,5,21	5,4,6	1,4,6
262	M	67	112	L flank pain RO Renal colic	2	2	3	2	3	3	3	3	2	3	2	3	19	3,4,8	3,1	1,3,20	ap c- and check		less radiation risk, no objective, need to cover all bowel (r/o diverticulitis)
263	F	30	42	LBO recent ostomy for ovarian cancer. No output from ostomyx36h	3	3	3	3	4	5	5	5	1	3	2	3	N/A	1,4,5	5,4	1,4,5
264	F	62	67	POD 3 laprascopic cholecystectomy. Local peritonitis RUQ, unable to take deep breath. RO collection	4	5	4	3	4	4	4	4	1	1	1	3	N/A	4	4	1,4,20
265	F	75	34	Flank pain RO renal colic. Hx of lung cancer 6yr ago.	3	4	4	3	3	3	3	3	2	1	1	3	19	3	3	1,3,4	ap c- and check
266	F	75	299	75yo ?ischemic colitis vs infectious on noncontrast CT. Pt has CKD with Cr 300. Acute abdomen with multiple comorbidities. CT with contrast (nephro agrees) to RO enhancing bowel vs colitis.	5	5	4	5	13	13	13	13	1	1	1	2	N/A	13	13	4,13				Prehydrate
267	M	56	53	Diarrhea 3 weeks, Vomiting 3 days, RLQ/RUQ and flank pain. RO pathology	3	2	2	2	4	5	4	4	2	5	3	3	13	1,3,4,5,13	4,20,5	1,4,20
268	M	87	102	RUQ pain since 0100. Colonoscopy yesterday. Increased WBC, lactate, RO perforation.	4	5	5	4	4	5	4	4	1	1	1	2	N/A	5	4	1,4
269	M	54	89	Crohns, chronic fistula inferior abdominal wall. Acute abscess and fistula formation ?depth	4	5	4	3	5	12	4	5	1	1	1	5	N/A	12	4	1,4,5,6,19				Fistulogram under fluoro
270	F	29	42	RLQ pain and tenderness vomiting x1 WBC normal. RO appendicitis	3	5	4	3	20	7	20	20	1	1	1	4	N/A	7	20	1,4,7,20
271	M	38	72	2-3 week Hx of flu like illness, generalized weakenss. US - peripancreatic nodes and dialated R and L intrahepatic ducts	3	3	3	3	19	10	4	9	1	4	1	3	N/A	4,8,9,10	4	4,9,21	abdomen C+			MRCP
272	F	62	56	62 yo F diagnosed with diverticulitis 1 month ago. Treated with Antibiotics 10days, continues to have pain LLQ. Chills. Hx of DMII. RO abscess, diverticulitis	5	5	4	4	4	5	4	4	1	1	1	2	N/A	5	4	1,4
273	M	31	75	?Free air R hemidiaphragm	1	1	2	2	4	5	4	4	2	4	1	2	5	2,4,5,12	4	1,4				I am assuming the free air was on films
274	M	83	52	83 yo M with incarcerated hernia. Now with ?enterocutaneous fistula with nectrotic centre. Needs PO and IV contrast.	4	3	3	3	5	5	5	5	1	2	2	3	N/A	5,12	5,4	4,5,19				Could do fistulogram
275	F	50	30	50 yo F with increased BMI and multiple previous hernia repair. Presents with increasing pain and tenderness to area above umbilicus. ?hernia ?abscess	4	5	4	3	4	5	4	4	1	1	1	3	N/A	5	4	1,4,20
276	M	69	50	RO ischemic gut (acute abdomen)	2	1	3	2	13	13	13	13	2	5	2	2	4	2,4,5,12,13	13,4	4,13			No objective hx provided, PVP may do.
277	F	69	32	LLQ pain, rectal bleed. RO diverticulitis	3	4	4	2	4	4	4	4	1	1	1	2	N/A	4	4	1,4
278	F	54	24	RO renal infarct (R sided renal colic ?size of stone, ?hydro)	3	2	2	2	20	19	4	4	2	4	2	2	19	1,3,14, 19 (renal mass)	4,3	4,14	ap c- and check	renal mass
279	F	70	40	70 yo F with known diverticular abscess treated medically. 7d Hx of fever, rigors. On antibiotics, course finished. RO expansion/diverticulitis	4	5	5	4	6	5	4	4	1	1	1	2	N/A	5	4	1,4
280	M	86	80	86 yo with dementria new delirium. Abdo Xray suspicious for volvulus	3	2	4	3	6	5	6	4	2	3	1	2	4	2,4,5	6	1,4
281	F	63	55	LLQ abdominal pain, low grade fever. Hx of diverticulosis. RO diverticulitis.	4	5	5	4	4	4	4	4	1	1	1	2	N/A	4	4	1,4
282	F	76	56	RO incarcerated hernia vs diverticulitis	2	1	2	2	4	5	4	4	1	4	2	2	N/A	2,4,5,13	4,5	1,4
283	M	55	63	55 yo M severe RUQ and epigastric pain for 2 months, worse x 2days	2	2	2	3	4	4	4	4	2	4	2	3	20	4,5,8,10	4,20	1,4,20
284	F	55	53	6 week Hx of diarrhea. Worse in last 2 weeks. Stool testing normal. Blood work Normal. 15lb weight loss in last 2 weeks. RO IBD	4	5	4	4	4	12	4	12	1	1	1	4	N/A	12	4	1,4,5,12
285	F	50	86	RLQ pain, distended loops small bowel in RLQ. Known metastatic breast cancer	3	3	4	3	4	5	5	4	1	3	2	3	N/A	2,4,5	5,4	1,4,5
286	F	79	20	70yo F, 2d Hx of RLQ/LLQ pain. 1d Hx bloody vaginal discharge.	2	3	3	3	4	20	20	20	2	4	1	3	20	4,5,7,20	20	1,4,20			Gyne = US
287	M	50	78	L flank pain sudden onset. No history of renal stones. RO renal stones	3	4	4	2	3	3	3	3	2	1	1	3	19	3	3	1,3,20	a
288	M	43	87	43 yo M kicked in region of L kidney 3 days ago. Complains of persistent severe pain. Urine dip positive for blood. FAST ultrasound indeterminate. RO L renal injury.	4	5	5	3	16	19	16	14	1	1	1	4	N/A	19(renal mass)	16	1,4,14,20		renal mass
289	F	24	31	L flank pain and hematuria. Renal mass suggested on US.	3	4	4	3	19	19	14	14	1	1	1	4	N/A	19(renal mass)	14	1,4,19,21	review US, either follow up US, or renal mass protocol MR	renal mass		Could do CT renal mass / urogram protocol
290	M	57	104	Severe R flank pain to lower abdomen. Remote Hx of renal stones ?recurrence. Recent prostatectomy	3	5	4	3	19	3	3	3	3	1	1	3	3	3	3	1,3,20	ap c- and check
291	F	68	42	Please image this 68yo F with B cell lymphoma presenting with increasing abdominal pain x 5 days and constipation. Query disease progression vesus post radiation inflammatory changes vsrsus obstruction.	4	5	4	3	4	5	5	4	1	1	1	2	N/A	5	5	1,4
292	M	32	53	Hx of crohns with increased RLQ pain RO recurrence/abscess	3	4	4	3	20	12	4	4	20	1	1	4	4	12	4	1,4,20,21				Would consider US or MRI if many prior CTs
293	M	80	77	80 yo M with hematuria, occasional abdominal pain. PMHx lung cancer with spinal mets. ?mass vs stone	4	4	5	3	14	19	14	14	1	1	1	5	N/A	19(renal mass)	14	1,3,4,14,20		renal mass
294	M	47	64	47 yo M with dysuria x 2weeks, suprapubic pain. Pain in R testicle. Urine negative. Ro renal colic	4	5	4	3	20	3	3	20	1	1	1	4	N/A	3	3	1,3,4,20				Would do US abdo + scrotum
295	M	47	59	47 yo M R flank pain, 20lbs weight loss, drenching night sweats	3	3	2	2	4	5	4	14	2	3	1	4	3	4,5,19 (renal mass)	4	1,3,4,20
296	M	59	108	59 yo M abdo pain RLQ. WBC 16.8. RO appendicitis	3	4	4	3	4	4	4	20	1	1	1	4	N/A	4	4	1,4,7,20
297	F	32	52	RO appendicitis as discussed (RLQ pain with increased WBC, nausea, rebound and peritoneal. RO appendicitis, RO ovarian cyst)	4	5	4	3	20	7	20	20	1	1	1	5	N/A	7	20	1,4,7,20,21				MRI if pregnant
298	M	60	45	60 yo M with Hx of esophageal cancer (recurrence). Abdominal pain and distention, air fluid levels on X ray. ?exact pathology and obstruction source	4	4	5	4	4	4	19	4	1	1	1	3	N/A	4	19	1,4,5			CT Thoracoabdominal Scan, long drink + drink on table
299	M	69	62	69 yo M with Hx of renal colic. L flank pain. RO stones.	3	4	4	3	3	3	3	3	1	1	1	3	N/A	3	3	1,3,20
300	F	82	80	82 yo F with persistent RLQ pain, RO ischemia/obstruction/mass	2	1	3	2	4	4	4	4	2	4	3	3	13	4,5,12,13	4,13,5	4,5,13
301	F	86	41	86 yo presents with 2 days of lower abdominal pain and 1 day of diarrhea. RO acute abdominal pathology	2	3	2	2	4	5	4	4	2	3	2	2	13	4,5,12	4,5	1,4
302	M	44	64	R renal colic - RO obstructing stone	2	3	3	2	3	3	3	3	1	3	2	3	N/A	1,3,4	3,20	1,3,20			age = us
303	M	52	78	RO diverticulitis with complications	1	1	2	2	4	5	4	4	2	4	1	2	6	2,4,5,13	4	1,4
304	F	53	77	53yo with LLQ pain and tenderness. ? Dvierticulitis. US-gyne Normal.	3	4	4	3	4	4	4	4	1	1	1	2	N/A	4	4	1,4
305	F	53	48	R flank pain x 1week. No Hx of renal colic, No microhematuria	3	4	4	3	4	3	3	3	2	2	1	3	3	3,14	3	1,3,20			?
306	F	31	52	31 yo F with acute onset of upper abdominal pain, woke her up. Increased WBC and lactate. Known endometriosis, had ablation, small bowel resection, hernia repair, cholecystectomy and appendectomy. Xray non contributory.	4	4	4	4	20	13	4	4	1	2	1	3	N/A	4,13	4	1,4,5
307	F	84	66	84 yo F with generalized abdominal pain, Nausea, vomiting and anorexia. Recent antibiotics. RO colitis vs ischemia	4	5	3	3	13	13	13	4	1	1	2	2	N/A	13	13,4	4,13			Age mesenteric ischeamia possible, no objective or pmhx given.
308	F	26	76	RLQ pain, inflammatory process on US. Appendix not well seen. ?Appendicitis	4	5	4	3	7	7	7	7	1	1	1	3	N/A	7	7	1,4,7
309	M	48	78	2 weeks post colostomy reversal. Acute abdominal pain. Increased WBC, RO perforation, RO abscess, RO obstruction	4	5	5	4	4	5	5	5	1	1	2	4	N/A	5	5,4	1,4,5,6
310	F	68	No BW	68 yo F R flank pain, ?Renal colic	2	2	3	2	3	3	3	3	2	3	2	3	4	1,3,4	3,1	1,3,20			No objective, no hx; differential broad need to see all bowel
311	F	53	40	53 yo F with L flank pain. Known Hx of stones	2	3	3	3	3	3	3	3	2	3	1	3	4	1,3,4	3	1,3,20
312	M	46	33	From Winchester hospital, with acute abdominal pain, Right sided, RLQ and LLQ. RO appendicitis (rupture), diverticulitis.	3	3	3	3	4	4	4	4	1	2	1	2	N/A	4,7	4	1,4
313	M	69	59	Cholecystitis 13days ago. Recurrence of pain today	2	3	3	2	20	20	20	20	2	3	1	3	4	4,10,20	20	1,4,20
314	M	83	117	RO incarcerated hernia +/- SBO	2	1	2	2	4	4	5	4	3	4	2	3	3,13	2,4,5,13	5,4	1,4,5
315	F	45	40	43 yo with recent laparotomy for closed loop SBO. Had drainage tube for intraabdominal collection - DC's 1 month ago. Now febrile, tachy purulent drainage with abdominal tenderness. RO intraabdominal abscess	4	5	5	4	4	5	4	4	1	1	1	3	N/A	5	4	1,4,5
316	F	44	57	44yo F. 2 Month history of bloody diarrhea. LLQ pain. RO colitis	3	4	4	2	4	5	4	4	2	1	1	2	20	5	4	1,4
317	F	47	58	L flank and LLQ pain. Free fluid in cul de sac. Pregnancy negative. RO renal colic.	4	5	4	3	3	3	3	3	1	1	1	3	N/A	3	3	1,3,20
318	M	86	392	Acute on chronic renal failure, ?Obstruction	2	3	4	2	20	20	3	1	2	3	1	3	1	1,3,20	3	1,3,20
319	F	63	66	62 yo F with epigastric pain radiating to back and both shoulders. Diffuse abdominal pain. RO aortic dissection	3	4	3	2	18	18	18	18	2	1	1	1	8	18	18	18
320	F	64	56	weight loss, LLQ pain. Pelvic lymphadenopathy. RO diverticulitis/colitis/abscess	4	4	4	2	4	5	4	4	1	1	1	2	N/A	5	4	1,4
321	F	67	44	Nausea and vomiting, abdo pain POD10 TAH, Axr- ? SBO	4	5	5	3	4	4	5	4	1	1	1	3	N/A	4	5	1,4,5
322	F	66	53	Complains of LLQ pain. RO Diverticulitis	2	3	3	2	4	4	4	4	2	3	1	2	3,13	4,5,6	4	1,4
323	F	29	35	lower abdominal pain, max in RLQ. Guarding. Nausea, vomiting and anorexia. RO appendicitis.	3	4	3	2	20	7	20	20	2	1	1	4	7	7	20	1,4,7,20,21			US radiation risk.	MRI if pregnant
324	F	70	69	post op cholecystectomy sept 2012. Acute onset RUQ pain (8-10/10). RO abscess, stones, hematoma	4	4	4	3	20	10	4	4	2	1	2	3	8	10	4,20	1,4,20
325	F	82	54	RO diverticulitis. Periumbilical LLQ pain.	2	3	3	2	4	4	4	4	2	4	1	2	2	4,5,8,13	4	1,4
326	M	39	75	38 yo M with recurrent urolithiasis. Recurrent R flank pain. For operative planning/total stone burden.	4	4	4	3	3	3	3	3	1	1	1	2	N/A	3	3	1,3
327	M	31	54	Abdo pain, decreased BM, very tender LLQ, RO diverticulitis	3	5	3	2	20	4	4	4	2	1	2	2	4	4	4,20	1,4			US may be tried due to age
328	M	66	68	RO diverticulitis, LLQ pain and tender and focal guarding, loose stools	3	5	3	2	4	4	4	4	1	1	1	2	N/A	4	4	1,4
329	M	79	480	3d Hx of sudden severe abdominal pain and peritonitis. Lactate 2.7 Cr 480	3	3	3	3	1	13	4	4	2	3	2	2	13	2,4,113	4,13	4,13				Prehydrate
330	M	51	75	RO diverticulitis LLQ pain	2	3	3	2	4	4	4	4	2	3	1	2	3,13	3,4,5	4	1,4
331	M	43	69	Left flank pain and difficulty voiding. RO Nephrolithiasis	3	4	3	2	3	3	3	3	2	1	2	3	20	3	3,20	1,3,20			US radiation risk.
332	M	82	49	Abodminal hernia. Now has N/V with severe laparotomy incision. ?strangulated hernia.	3	5	4	2	4	4	4	13	1	1	1	2	N/A	4	4	4,13
333	F	53	39	RO diverticulitis. LLQ pain.	2	3	3	2	4	4	4	4	3	3	1	2	3,13	3,4,5	4	1,4
334	F	52	37	peritoneal carcinomatosis, previous SBO, new AXR shows SBO and LBO. Liver enzymes and billi elevated. ?new obstruction	4	5	4	4	4	4	5	4	1	1	1	3	N/A	4	5	1,4,5
335	M	43	78	4 days of abdominal pain, increased tenderness. Increased in R and LLQ. Hx of appendectomy, Meckels as child, and SBO. WBC 14	3	4	4	4	4	5	4	4	2	2	1	2	20	4,5	4	1,4
336	F	79	61	79 yo 18h of severe abdominal pain with nausea and vomiting. Previously well.	3	2	3	2	4	4	4	4	2	4	2	2	8	2,3,4,5	4,13	1,4
337	M	52	65	?L renal colic	1	1	2	2	3	3	3	3	2	5	1	3	19	1,3,4,8,13	3	1,3,20	ap c- and check
338	M	50	79	50yo M with 2 week Hx of progressive RUQ pain, not sleeping x 2days. Currently being investigated for colon cancer. Colonoscopy done 1.5 months ago 8 polyps removed, benign, 1 large suspicious polup left. CT scan scheduled for next week. ?Diverticulitis or other pathology. US normal.	4	5	5	4	4	5	4	4	1	1	1	2	N/A	5	4	1,4
339	M	61	69	61 yo M with epigastric pain Hx of chronic pancreatitis	2	3	3	3	8	8	4	4	2	3	1	3	4	4,8,9	4	1,4,20			Don't think US will add much here
340	M	22	62	Diffuse abdominal tenderness. Previous SBO with lysis of adhesions. Lactate 5, Cr 62. RO ischemia.	4	5	5	3	20	13	4	4	3	1	1	2	4,13	13	4	4,13			Young, already had SBO, PVP should be sensitive enough
341	M	72	110	L flank pain, LLQ pain radiating to testicle. +blood in urine. ?Renal colic 1st episode, less likely diverticulitis	5	5	4	3	19	3	4	4	1	1	1	3	N/A	3	4	1,3,4	ap c- and check		Need to see all of bowel, radiation not an issue
342	F	66	38	?colitis. Diarrhea, blood per rectum. Increased lactate. RO ischemic colitis	4	5	4	3	13	13	13	13	1	1	1	2	N/A	13	13	4,13
343	F	44	48	44yo F LLQ pain/tender. Hx of Crohns . RO Diverticulitis/Crohns flare/perforation	4	4	4	4	4	12	4	4	1	1	1	2	N/A	12	4	1,4
344	M	57	59	57 yo with 1 day Hx of abdominal pain. Complains of RLQ tenderness. RO appendicitis	3	3	3	3	4	4	4	7	1	3	1	4	N/A	3,4,7	4	1,4,7,20
345	M	58	68	58 yo M Complains of LLQ pain x 2.5/52 (No history of previous abdo pain). BRBPRx2, diarrheax1, afebrile. +chills intermittently. RO renal colic.	4	3	5	3	19	4	4	4	2	3	1	3	3	2,3,4	4	1,3,4	ap c- and check		BRBPR and renal colic? CTAP-ve will cover bowel and renals
346	F	93	44	Hx of umbilical hernia, 2 days of abdominal pain and nonreducible erythematous (pink) mass. RO incarcarated hernia	4	4	5	3	4	4	4	4	1	1	1	5	N/A	4	4	1,4,5,13,20				I would be concerned about possible ischemia, so would consider more protocols
347	F	77	61	77 yo F, L flank and LLQ pain. ?Diverticulitis	3	3	3	2	4	4	4	4	2	3	1	2	3	3,4,5	4	1,4
348	F	48	45	episodic back pain radiation to RLQ x 1 week. Hx of renal stones. ?ureteric stone.	4	4	4	3	3	3	3	3	1	1	1	3	N/A	3	3	1,3,20
349	F	81	37	RO diverticulitis and complications	2	1	2	2	4	4	4	4	2	5	1	2	13	2,4,5,6,13	4	1,4
350	M	73	74	73 yo M RLQ pain, sharp, +Nausea, pain at McBurneys. RO appendicitis	3	5	3	2	4	4	4	4	1	1	1	4	N/A	4	4	1,4,7,20
			Shading guide		15	26	6	5				1	139	188	260	3
				Reviewer 1 (attending)	81	46	36	108				2	154	40	75	124
				Reviewer 2 (attending)	130	79	111	167				3	50	74	12	138
				Reveiwer 3 (resident)	99	108	148	65				4	4	35	3	68
				Reviewer 4 (resident)	25	91	49	5				sum	347	337	350	333
				Sum	350	350	350	350				other	3	13		17
												Final Sum	350	350	350	350
		57

## Sheet: Sheet1
	1	2	3	4
IV Contrast	191	201	220	214
Non-Contrast	69	78	72	71
Multiphase	22	60	27	28
Other	68	11	31	37
Total	350	350	350	350
IV Contrast	0.545714	0.574286	0.628571	0.611429
Non-Contrast	0.197143	0.222857	0.205714	0.202857
Multiphase	0.0628571	0.171429	0.0771429	0.08
Other	0.194286	0.0314286	0.0885714	0.105714
Total	1	1	1	1
